# Supplementary material for: Ex Vivo and In Vitro Proteomic Approach to Elucidate the Relevance of IL‐4 and IL‐10 in Intervertebral Disc Pathophysiology
Source: JOR Spine. 2025 Feb 10;8(1):e70048. doi: 10.1002/jsp2.70048 (PMC11808320; doi:10.1002/jsp2.70048)
Supplement: Supplementary file 5 — Table S5. [file JSP2-8-e70048-s004.xlsx]

## Sheet: Secretome Analysis
Table S4: Plate set up for secretmore and phosphoproteomic analysis
96 well plate set up - Secretome Analysis
plate1	1	2	3	4	5	6	7	8	9	10	11	12		CTRL=Control	The controls were prepared by diluting CTRL1 1:3 down to CTLR8 with PIERCE-30%
A	CTRL1	CTRL1	30% PIERCE	CM sample	CM sample	CM sample	CM sample	CM sample	CM sample	CM sample	CM sample	CM sample		30% PIERCE	Pierce Protein free blocking buffer diluted to 30% using PBS
B	CTRL2	CTRL2	30% PIERCE	CM sample	CM sample	CM sample	CM sample	CM sample	CM sample	CM sample	CM sample	CM sample		QCL	Premade control with analyte concentration around 75% of ULOQ.
C	CTRL3	CTRL3	30% PIERCE	CM sample	CM sample	CM sample	CM sample	CM sample	CM sample	CM sample	CM sample	CM sample		QCH	Premade control with analyte concentration around 25% of ULOQ.
D	CTRL4	CTRL4	30% PIERCE	CM sample	CM sample	CM sample	CM sample	CM sample	CM sample	CM sample	CM sample	CM sample
E	CTRL5	CTRL5	QCL	CM sample	CM sample	CM sample	CM sample	CM sample	CM sample	CM sample	CM sample	CM sample		*** we used standards only in plate 1, we didn’t need separate standard curves for each plate.
F	CTRL6	CTRL6	QCL	CM sample	CM sample	CM sample	CM sample	CM sample	CM sample	CM sample	CM sample	CM sample			the same setup was used for every panel***
G	CTRL7	CTRL7	QCH	CM sample	CM sample	CM sample	CM sample	CM sample	CM sample	CM sample	CM sample	CM sample
H	CTRL8	CTRL8	QCH	CM sample	CM sample	CM sample	CM sample	CM sample	CM sample	CM sample	CM sample	CM sample
plate2	1	2	3	4	5	6	7	8	9	10	11	12
A	CM sample	CM sample	CM sample	CM sample	CM sample	CM sample	CM sample	CM sample	CM sample	CM sample	CM sample	CM sample
B	CM sample	CM sample	CM sample	CM sample	CM sample	CM sample	CM sample	CM sample	CM sample	CM sample	CM sample	CM sample
C	CM sample	CM sample	CM sample	CM sample	CM sample	CM sample	CM sample	CM sample	CM sample	CM sample	CM sample	CM sample
D	CM sample	CM sample	CM sample	CM sample	CM sample	CM sample	CM sample	CM sample	CM sample	CM sample	CM sample	CM sample
E	CM sample	CM sample	CM sample	CM sample	CM sample	CM sample	CM sample	CM sample	CM sample	CM sample	CM sample	CM sample
F	CM sample	CM sample	CM sample	CM sample	CM sample	CM sample	CM sample	CM sample	CM sample	CM sample	CM sample	CM sample
G	CM sample	CM sample	CM sample	CM sample	CM sample	CM sample	CM sample	CM sample	CM sample	CM sample	CM sample	CM sample
H	CM sample	CM sample	CM sample	CM sample	CM sample	CM sample	CM sample	CM sample	CM sample	CM sample	CM sample	CM sample
CM = Conditioned Media

## Sheet: Phosphoproteomic analysis
96 well plate set up - Phosphoproteomic Analysis
plate_1	1	2	3	4	5	6	7	8	9	10	11	12
A	231_pervanadate	Hela cell lysate: TNFa + Calyculin A (Millipore), 200ug/mL	PL sample	PL sample	PL sample	PL sample	PL sample	PL sample	PL sample	PL sample	PL sample	PL sample			CTLRs	columns 1,2 of plate 1 positive and negative controls (Table S6)	the same setup was used for both panels
B	HEK293_TNFA-Cal	EGF-Treated HELA (Biorad), 200ug/mL	PL sample	PL sample	PL sample	PL sample	PL sample	PL sample	PL sample	PL sample	PL sample	PL sample			lysis buffer	was used as blank
C	HEK293_UV	A431 cell lysate: EGF (Millipore), 200ug/mL	PL sample	PL sample	PL sample	PL sample	PL sample	PL sample	PL sample	PL sample	PL sample	PL sample
D	HELA_TNFA-Cal	Non-Stimulated A431 Cell Lysate (Millipore), 200ug/mL	PL sample	PL sample	PL sample	PL sample	PL sample	PL sample	PL sample	PL sample	PL sample	PL sample
E	231_phosphatase	Lysis buffer	PL sample	PL sample	PL sample	PL sample	PL sample	PL sample	PL sample	PL sample	PL sample	PL sample
F	HEK293_Phosphatase	Lysis buffer	PL sample	PL sample	PL sample	PL sample	PL sample	PL sample	PL sample	PL sample	PL sample	PL sample
G	HELA_Phosphatase	Lysis buffer	PL sample	PL sample	PL sample	PL sample	PL sample	PL sample	PL sample	PL sample	PL sample	PL sample
H	HEK293 H2O2	Lysis buffer	PL sample	PL sample	PL sample	PL sample	PL sample	PL sample	PL sample	PL sample	PL sample	PL sample
plate_2	1	2	3	4	5	6	7	8	9	10	11	12
A	PL sample	PL sample	PL sample	PL sample	PL sample	PL sample	PL sample	PL sample	PL sample	PL sample	PL sample	PL sample
B	PL sample	PL sample	PL sample	PL sample	PL sample	PL sample	PL sample	PL sample	PL sample	PL sample	PL sample	PL sample
C	PL sample	PL sample	PL sample	PL sample	PL sample	PL sample	PL sample	PL sample	PL sample	PL sample	PL sample	PL sample
D	PL sample	PL sample	PL sample	PL sample	PL sample	PL sample	PL sample	PL sample	PL sample	PL sample	PL sample	PL sample
E	PL sample	PL sample	PL sample	PL sample	PL sample	PL sample	PL sample	PL sample	PL sample	PL sample	PL sample	PL sample
F	PL sample	PL sample	PL sample	PL sample	PL sample	PL sample	PL sample	PL sample	PL sample	PL sample	PL sample	PL sample
G	PL sample	PL sample	PL sample	PL sample	PL sample	PL sample	PL sample	PL sample	PL sample	PL sample	PL sample	PL sample
H	PL sample	PL sample	PL sample	PL sample	PL sample	PL sample	PL sample	PL sample	PL sample	PL sample	PL sample	PL sample
PL = Protein Lysate
